# Supplementary material for: High diagnostic value of miRNAs for NSCLC: quantitative analysis for both single and combined miRNAs in lung cancer
Source: Ann Med. 2021 Dec 16;53(1):2178–93. doi: 10.1080/07853890.2021.2000634 (PMC8740622; doi:10.1080/07853890.2021.2000634)
Supplement: Supplemental Material [file IANN_A_2000634_SM6817.zip]

Archive with 3 entries (3 files):
- Supplemental files/20210918_Appendix 1_Tables.pdf
- Supplemental files/20210918_Appendix 2_Figures.pdf
- Supplemental files/20210918_Appendix 3_The PRISMA Checklist.pdf
